# Supplementary material for: Inhibition of the RAC/PAK Signaling Axis Enhances the Potency of MAPK Cascade Inhibitors Against Uveal Melanoma
Source: Biomolecules. 2025 Oct 7;15(10):1425. doi: 10.3390/biom15101425 (PMC12564536; doi:10.3390/biom15101425)
Supplement: Supplementary file 1 [file biomolecules-15-01425-s001.zip]

Archive with 1 entries (1 files):
- Suppl figs with original images.pdf
